# Supplementary material for: Change in the Electronic Structure of the Cobalt(II) Ion in a One-Dimensional Polymer with Flexible Linkers Induced by a Structural Phase Transition
Source: Int J Mol Sci. 2022 Dec 22;24(1):215. doi: 10.3390/ijms24010215 (PMC9820815; doi:10.3390/ijms24010215)
Supplement: Supplementary file 1 [file ijms-24-00215-s001.zip]

Archive with 1 entries (1 files):
- ijms-2104629-supplementary.pdf
